# Supplementary material for: Opposite physiological and pathological mTORC1-mediated roles of the CB1 receptor in regulating renal tubular function
Source: Nat Commun. 2022 Apr 4;13:1783. doi: 10.1038/s41467-022-29124-8 (PMC8980033; doi:10.1038/s41467-022-29124-8)
Supplement: Supplementary file 4 — Source Data [file 41467_2022_29124_MOESM4_ESM.zip]

Archive with 2 entries (2 files):
- Source Data_uncropped gels_Figures.pdf
- Source Data.xlsx
