# Supplementary material for: Opposite physiological and pathological mTORC1-mediated roles of the CB1 receptor in regulating renal tubular function
Source: Nat Commun. 2022 Apr 4;13:1783. doi: 10.1038/s41467-022-29124-8 (PMC8980033; doi:10.1038/s41467-022-29124-8)
Supplement: Supplementary file 4 — Source Data [file 41467_2022_29124_MOESM4_ESM.zip › Source Data.xlsx]

## Sheet: Fig. 1
	Figure 1a			Figure 1b			Figure 1c			Figure 1d			Figure 1e			Figure 1f			Figure 1g			Figure 1i			Figure 1j			Figure 1k			Figure 1l
	Kidney/BW ratio			Urine excretion/water consumption ratio			Proteinuria (g/h)			Albuminuria (ug/h)			ACR (mg/mg)			Urine KIM-1 (pg/h)			CCr (ml/h)			Glomerular area (relative to control)			Bowman's space cross sectional area (relative to control)			Mesangial expansion (relative to control)			Kim1		Lcn2		Cst3		Ip10		Mcp1		Tnfα		Col1		Col3		Tgfβ
	Akita-RPTC-CB1R+/+	Akita-RPTC-CB1R-/-		Akita-RPTC-CB1R+/+	Akita-RPTC-CB1R-/-		Akita-RPTC-CB1R+/+	Akita-RPTC-CB1R-/-		Akita-RPTC-CB1R+/+	Akita-RPTC-CB1R-/-		Akita-RPTC-CB1R+/+	Akita-RPTC-CB1R-/-		Akita-RPTC-CB1R+/+	Akita-RPTC-CB1R-/-		Akita-RPTC-CB1R+/+	Akita-RPTC-CB1R-/-		Akita-RPTC-CB1R+/+	Akita-RPTC-CB1R-/-		Akita-RPTC-CB1R+/+	Akita-RPTC-CB1R-/-		Akita-RPTC-CB1R+/+	Akita-RPTC-CB1R-/-		Akita-RPTC-CB1R+/+	Akita-RPTC-CB1R-/-	Akita-RPTC-CB1R+/+	Akita-RPTC-CB1R-/-	Akita-RPTC-CB1R+/+	Akita-RPTC-CB1R-/-	Akita-RPTC-CB1R+/+	Akita-RPTC-CB1R-/-	Akita-RPTC-CB1R+/+	Akita-RPTC-CB1R-/-	Akita-RPTC-CB1R+/+	Akita-RPTC-CB1R-/-	Akita-RPTC-CB1R+/+	Akita-RPTC-CB1R-/-	Akita-RPTC-CB1R+/+	Akita-RPTC-CB1R-/-	Akita-RPTC-CB1R+/+	Akita-RPTC-CB1R-/-
1	0.713	0.687	1	0.927	0.789	1	7.4	6.245	1	3.413	0.927	1	132.221	72.606	1	80.7826	26.3492	1	7.208	14.311	1	0.858306	0.882263	1	0.806508	0.510546	1	0.739	0.352437	1	0.818	0.119	1.075	0.545	1.013	1.006	0.711	0.542	0.787	0.161	0.733	1.029	1.072	0.444	0.408	0.295	1.712	0.658	1
2	0.773	0.739	2	0.72	0.652	2	6.142	8.125	2	2.4	1.902	2	155.905	205.002	2	77.9621	19.505	2	11.203	27.717	2	0.972949	0.781535	2	1.11803	0.688135	2	1.04963	0.245358	2	1.079	0.389	1.185	1.596	1.374	1.23	1.392	0.845	1.438	0.329	0.738	0.759	0.582	0.13	1.461	0.077	1.724	1.665	2
3	0.755	0.749	3	0.706	0.701	3	9.91	4.912	3	5.526	0.8	3	262.943	218.642	3	64.6914	59.7534	3	10.401	19.292	3	1.20615	0.697472	3	0.965546	0.395284	3	1.1917	0.370865	3	0.824	0.245	1.09	1.235	0.913	1.291	1.139	0.731	0.76	0.407	0.684	2.332	0.57	0.206	0.663	0.075	0.658	1.194	3
4	0.71	0.773	4	0.8	0.7	4	8.383	6.64	4	5.575	2.082	4	195.852	119.311	4	64.3052	67.4565	4	13.617	13.61	4	0.968713	0.632329	4	0.918089	0.363389	4	1.22237	0.221662	4	1.434	0.116	1.201	1.758	1.093	1.071	0.918	0.267	0.657	0.249	0.908	1.029	1.079	0.213	0.686	0.217	0.827	1.186	4
5	0.894	0.688	5	0.639	0.785	5	15.096	7.574	5	10.011	0.622	5	287.914	145.527	5	74.5368	37.2681	5	9.496	13.772	5	0.993879	0.675574	5	1.03212	0.438468	5	0.797296	0.501144	5	0.66	0.108	0.996	0.609	0.823	0.985	0.506	0.778	0.596	0.545	3.23	0.791	0.979	0.293	1.162	0.098	0.725	1.81	5
6	0.901	0.709	6	0.709	0.686	6	9.623	6.597	6	11.951	1.637	6	144.091	96.505	6	61.5122	34.0817	6	12.422	15.79				6	1.28632	0.384466				6	1.094	0.178	0.873	0.431	0.907	0.438	2.374	0.165	1.098	0.056	1.051	0.571	2.056	0.053	1.787	0.022	0.856	0.735
7	0.721	0.646	7	0.636	0.676	7	11.663	9.009	7	3.54356	1.169	7	150.457	76.308	7	58.7176		7	17.959	11.213				7	0.873392					7	1.329	0.637	0.69	0.388	0.965	0.456	0.805	0.25	2.702	0.207	0.877	0.612	1.292	0.371	1.774	0.217	1.004	0.75
8	0.685	0.605	8	0.843	0.613	8	4.65826	7.941	8	2.69027	1.905	8	339.369	86.727				8	15.435	15.515
9	0.666	0.653	9	0.666	0.785	9	2.61949	3.631	9	5.19613	2.73	9	160.632	122.019				9	7.681	12.917
10	0.677	0.507	10	0.796	0.753	10		7.561	10	2.97175	3.47	10	136.06	102.323				10	12.318	11.577
11	0.691	0.706	11		0.701	11		3.622	11	5.31989	2.571	11		77.021				11	12.48	20.476
12	0.673	0.569	12		0.616	12		1.848	12		1.888	12		186.03				12	18.395	14.111
13	0.668	0.627	13		0.66	13		6.374	13		4.127	13		85.268				13	9.467	16.005
14	0.705	0.616	14		0.552	14		8.325	14		1.218	14		139.721				14		13.998
15	0.792	0.63	15		0.682	15		7.361	15		0.808	15		89.4102				15		16.821
16	0.66	0.634	16		0.676	16		4.55698	16		3.253	16		109.964				16		12.332
17		0.581	17		0.734	17		4.41055	17		3.065	17		96.1046				17		10.684
18		0.644	18		0.767	18		3.53653				18		77.0147				18		22.825
19		0.678	19		0.72	19		4.37725				19		94.6931				19		21.183
20		0.767	20		0.76	20		4.99589				20		139.6				20		19.99
21		0.685	21		0.762	21		3.03596				21		147.546				21		16.844
22		0.676	22		0.701	22		2.27228				22		78.7934				22		23.585
23		0.645				23		4.54384				23		88.5125				23		16.338
24		0.686				24		2.54684				24		137.887
25		0.59				25		2.66183				25		195.212
26		0.668				26		3.73861				26		126.754
27		0.537
28		0.579
29		0.711
30		0.591
31		0.625
[truncated: 2 more columns]

## Sheet: Fig. 2
	Figure 2d			Figure 2e			Figure 2f			Figure 2g			Figure 2h				Figure 2i				Figure 2k			Figure 2l			Figure 2m			Figure 2p				Figure 2q				Figure 2r				Figure 2s				Figure 2t
	pS6 vs tS6 (relative to control)			pAKT vs tAKT (relative to control)			GLUT2 vs Actin (relative to control)			Urine glucoe (mg/h)			pS6 vs GLUT2				pAKT vs GLUT2				pS6 vs tS6 (relative to control)			GLUT2 vs VCP (relative to control)			Urine glucoe (mg/h)			GLUT2 (relative to control)				GLUT2 RFI (relative to control)				SAG (relative to control)				2-AG (relative to control)				AA (relative to control)
	Akita-RPTC-CB1R+/+	Akita-RPTC-CB1R-/-		Akita-RPTC-CB1R+/+	Akita-RPTC-CB1R-/-		Akita-RPTC-CB1R+/+	Akita-RPTC-CB1R-/-		Akita-RPTC-CB1R+/+	Akita-RPTC-CB1R-/-			GLUT2	pS6			GLUT2	pAKT		Akita-RPTC-RPTOR+/+	Akita-RPTC-RPTOR-/-		Akita-RPTC-RPTOR+/+	Akita-RPTC-RPTOR-/-		Akita-RPTC-RPTOR+/+	Akita-RPTC-RPTOR-/-		Control	HG	HG+JD5037		Control	HG	HG+JD5037		Control	HG	HG+JD5037		Control	HG	HG+JD5037		Control	HG	HG+JD5037
1	1.4523	0.241733	1	0.753758	0.437048	1	0.972877	0.007798	1	77.019	70.906		Akita-RPTC-CB1R+/+	0.972877	1.4523		Akita-RPTC-CB1R+/+	0.972877	0.753758	1	1.15575	0.18882	1	1.02013	0.547108	1	69.298	75.478	1	0.823312	1.56385	0.83851	1	0.848538	1.27678	0.700607	1	0.922	1.055	0.764	1	1.01116	1.07753	0.992521	1	1.10665	1.20735	0.993709	1
2	0.566936	0.288658	2	0.933945	0.187391	2	0.945458	0.012428	2	63.275	103.645			0.945458	0.566936			0.945458	0.933945	2	0.401416	0.123492	2	0.942126	0.352921	2	64.855	88.444	2	1.14044	1.71897	0.603309	2	1.061	1.43166	0.99283	2	0.889	0.68	1.126	2	0.978103	1.4192	1.181	2	0.941536	1.46995	0.973741	2
3	0.752687	0.144451	3	1.1347	0.56185	3	0.763491	0.033989	3	75.72	168.127			0.763491	0.752687			0.763491	1.1347	3	1.23083	0.051958	3	1.04915	0.362703	3	64.034	69.775	3	1.6007	1.48334	0.940339	3	1.06398	1.45152	1.18511	3	0.655	0.375	1.098	3	0.941047	1.15979	1.14272	3	0.9254	1.03857	0.889514	3
4	1.22808	0.15972	4	1.1776	0.479933	4	1.16296	0.041604	4	95.922	134.457			1.16296	1.22808			1.16296	1.1776	4	1.77309	0.845418	4	1.25763	0.207593	4	56.382	72.548	4	0.7641	1.21735	0.726392	4	1.09344	1.1037	1.2738	4	1.318	0.846	1.553	4	1.0697	1.17868	0.902963	4	1.06812	1.01412	0.927237	4
5		0.152456	5		0.730306	5	1.15522	0.029062	5	86.108	41.083			1.15522				1.15522		5	0.669529	0.822211	5	0.844495	0.435241	5	49.88	77.796	5	0.671439	1.46577	0.72641	5	1.16095	1.43431	0.614562	5	1.215	0.951	1.079	5	0.996751	2.46319	1.01445	5	0.958293	2.80738	0.76748	5
									6	55.123	68.64									6	0.769381	0.626627	6	1.15427	0.319307	6	12.185	72.555	6	0.887039	1.53386	0.92425	6	0.77209		1.00673	6	1.44	0.75	1.329	6	0.982298	1.32018	1.2132	6	1.23169	1.23641	1.32607	6
									7	4.954	82.815		Akita-RPTC-CB1R-/-	0.007798	0.241733		Akita-RPTC-CB1R-/-	0.007798	0.437048	7		0.714875	7	0.954331	0.184261	7	9.915	100.208	7	1.29638	1.81087	1.30807					7	1.135	1.085	1.155	7	1.02095	1.14842	1.17614	7	0.94129	2.45756	1.41901	7
									8	41.795	109.665			0.012428	0.288658			0.012428	0.187391				8	0.777875	0.381552	8	60.631	60.295	8	0.816583	2.12799	1.31366					8	0.621	1.066	1.209	8	0.919551	1.73758	1.19998	8	0.827023	1.89807	1.47268	8
									9	62.482	71.377			0.033989	0.144451			0.033989	0.56185				9		0.117999	9	97.392	86.721	9			0.936327					9	0.827	0.819	1.187	9	0.989168	1.38926	0.98	9	0.854	1.507	0.878
									10	9.698	75.867			0.041604	0.15972			0.041604	0.479933																		10	1.132	0.905	0.735	10	0.77806	1.77282	0.88	10	0.858	1.217	0.679
									11	45.94	105.044			0.029062	0.152456			0.029062	0.730306																		11	0.845	0.91	0.972	11	1.31322	1.12293	0.8	11	0.608	1.005	0.709
									12	28.283	81.142																										12	0.98	0.498	0.757	12	1.03	1.23	0.73	12	1.284	1.192	0.675
									13	24.651	80.141																										13	1.128	0.776	0.795	13	1.11	1.38	0.74	13	1.397	1.988	1.066
									14	61.61	71.329																										14	1.02	0.993	1.065	14	1.12	1.09	0.92	14	1.232	0.94	0.939
									15		57.177																										15	0.86	1.124	0.694	15	0.87	1.18	0.732	15	1.152	1.348	1.191
									16		71.948																										16	1.012	1.011	1.219	16	0.87	0.833	0.589	16	0.801	1.307	1.225
									17		59.887																										17	1.195	0.703	1.957	17	1.083	0.876	0.521	17	0.799	1.16	0.785
									18		45.828																										18	1.115		1.582	18	1.114	1.004	0.527	18	0.953	1.108	0.756
									19		66.142																										19	0.963		1.383	19	0.527	1.319	0.856	19	1.064	1.239	1.124
									20		64.282																										20	0.727		1.623	20	1.175	1.336	0.937	20	1.17	1.236	1.179
									21		52.477																														21	1.101	1.607	1.004	21	1.002	1.046	1.247
									22		65.037																														22	1.098	1.735	0.628	22	0.978	1.09	0.978
									23		101.284																														23	1.198	1.36	0.912	23	1.05	1.024	1.132
									24		83.377																														24	0.786	1.187	0.965	24	0.8	1.178
									25		40.613																														25	0.777	1.143	0.775
									26		63.242																														26	0.803	1.147	0.754
									27		66.281																														27	1.338	1.03	0.742
									28		42.277																														28	1.034	1.033
																																									29	1.036	0.93
																																									30	1.063	1.114
																																									31	0.867
[truncated: 3 more columns]

## Sheet: Fig. 3
	Figure 3b					Figure 3c					Figure 3e					Figure 3f					Figure 3h						Figure 3i						Figure 3k						Figure 3l
	pAKT vs tAKT (relative to control)					pS6 vs tS6 (relative to control)					pAKT vs tAKT (relative to control)					pS6 vs tS6 (relative to control)					pAKT vs tAKT (relative to control)						pS6 vs tS6 (relative to control)						pAKT vs tAKT (relative to control)						pS6 vs tS6 (relative to control)
	Control	ACEA	ACEA+JD	ACEA+Wort		Control	ACEA	ACEA+JD	ACEA+Wort		Control	HG	HG+JD	HG+Wort		Control	HG	HG+JD	HG+Wort		Control	ACEA	ACEA+JD	ACEA+PTX	ACEA+YM		Control	ACEA	ACEA+JD	ACEA+PTX	ACEA+YM		Control	HG	HG+JD	HG+PTX	HG+YM		Control	HG	HG+JD	HG+PTX	HG+YM
	1.05326	1.83716	1.90998	0.0161475		1.20036	1.48565	1.12722	0.301154	1	1.04488	1.688	0.737118	0.172416		1.12545	1.3621	1.08611	0.113154		0.777776	3.66204	3.56456	0.514911	4.54492	1	1.029	1.047	0.664	0.234	0.904	1	0.601053	2.31485	2.45301	1.66066	2.78789	1	1.029	1.047	0.664	0.234	0.904
	1.03623	2.10488	1.86496	0.0300775		0.981978	1.46673	1.3341	0.190362	2	0.873498	1.29947	0.979075	0.184508		0.9157	1.53929	0.992308	0.07811		1.18488	3.72623	2.32885	0.893811	4.51716	2	0.967	1.535	0.57	0.238	1.1	2	0.78554	2.07144	2.36594	0.958169	2.32097	2	0.967	1.535	0.57	0.238	1.1
	0.910511	2.05674	1.8948	0.1087		0.817664	1.5471	1.23257	0.145989	3	1.13146	1.41189	0.26554	0.047607		0.954347	1.4707	0.934953	0.101227		1.06629	4.55111	2.608	0.748012	4.47571	3	1.018	1.292	0.748	0.451	1.108	3	0.721238	2.65351	2.16153	1.11285	1.24529	3	1.018	1.292	0.748	0.451	1.108
		1.87126	1.28632	0.120681					0.273852	4	0.950167	1.19367	0.116782	0.006048		1.00451	1.44625	1.02677	0.12823		0.971057	3.33227	3.54473	1.25676	5.55394	4	0.986	0.941	0.884	0.515	0.828	4	0.941093	3.05217	2.29353	0.726	2.17345	4	0.986	0.941	0.884	0.515	0.828
				0.108503					0.499389	5	0.844426	1.12947	0.198963	0.419955		1.06491	1.0609	0.893146	0.121897					1.4215		5	1.34504	1.94729	0.433047	0.482	2.00516	5	1.034	1.081	1.128	0.655	2.40105	5	1.34504	1.94729	0.433047	0.482	2.00516
										6	1.06933	0.517289	0.664016	0.0492		0.942196	0.842918	0.984408	0.078122							6	1.41018	1.73268	0.014361	0.084453	1.78651	6	0.888	0.908	1.512	0.325	0.595	6	1.41018	1.73268	0.014361	0.084453	1.78651
										7	0.92461	1.08864	0.550795	0.092712		0.992897	0.852586	1.01822	0.038763							7	0.803706	1.46683	0.092394	0.173432	1.83283	7	0.806	1.247	1.149	0.223	0.543	7	0.803706	1.46683	0.092394	0.173432	1.83283
										8	1.16163	0.80673	0.569888	0.070813		0.94501	0.982954	1.0415	0.053975							8	0.441076	1.02096	0.156993	0.622623	1.47781	8	1.173	2.135	0.854	0.254	0.744	8	0.441076	1.02096	0.156993	0.622623	1.47781
										9	1.1026	0.985341	0.415773	0.032448		0.990717	2.33329	0.820264	0.102029													9	1.099	1.557	1.002		0.868
										10	0.898263	2.21584	0.637585	0.32418		0.8819	1.93352	0.928622	0.252978
										11	1.01244	1.68066	0.408215	0.025985		1.18237	1.91521	0.878848	0.061794
										12	0.986699	1.92257	0.664175	0.580903		1.0078	2.09735	0.69456	0.145761
										13	0.952197	1.59139				0.896764	1.57997	0.826304
										14	1.21122	0.964117				1.09544	1.13611	0.923808
										15	0.836587	0.808116					1.2951	0.980461
										16		1.06873					0.958971

## Sheet: Fig. 4
	Figure 4a			Figure 4b			Figure 4c					Figure 4d					Figure 4e					Figure 4f					Figure 4g																		Figure 4h
	RRR			RRR			RRR					RRR					RRR					Relative to control					Relative to control																		Atf6		Stat3		Ap2
	T2	T3		T2	T3		T3	T3+ACEA	T3+ACEA+JD	T3+JD		T3	T3+HG	T3+HG+JD	T3+JD		T3	T3+HG	T3+HG+RAP	T3+RAP			Control	HG	HG+P1			Control				HG				HG+JD				HG+RAP					Akita-RPTC-CB1R+/+	Akita-RPTC-CB1R-/-	Akita-RPTC-CB1R+/+	Akita-RPTC-CB1R-/-	Akita-RPTC-CB1R+/+
1	0.918026	1.3581	1	0.415	1.777	1	0.946	1.307	0.863	0.905	1	0.885	1.052	0.951	0.985	1	1.226	1.132	0.938	1.247		ATF6	1	4	1.2		ATF6	1	1	1	1	1.537	1.398	1.672	1.482	0.818	0.611	0.248	0.539	0.852	0.889	0.794	0.584	1	0.935	0.981	0.911	1.28	1.21
2	1.05132	1.16156	2	0.525	2.157	2	0.927	1.032	0.692	0.876	2	1.095	1.046	1.096	1.065	2	1.123	1.05	0.949	1.176		STAT3	1	4.4	0.3		STAT3	1	1	1	1	1.65	1.246	2.003	2.395	0.839	0.822	0.299	0.972	0.691	0.922	0.665	1.057	2	1.175	1.26	1.018	1.49	1.227
3	0.951742	1.2318	3	0.995	2.167	3	1.108	1.033	0.813	1.003	3	1.123	1.14	1.107	0.955	3	0.961	1.079	0.883	1.236		AP2	1	4.4	0.6		AP2	1	1	1	1	2.025	1.38	2.761	2.085	0.965	0.863	0.253	0.942	0.589	0.978	0.594	1.011	3	1.331	0.975	1.325	1.381	0.898
4	1.00314	1.10078	4	0.686	3.316	4	1.008	1.173	1.007	1.028	4	1.013	1.202	1.078	1.066	4	1.07	1.345	1.303	1.321		HNF4	1	8.7	0.4		HNF4	1	1	1	1	1.351	1.103	2.018	1.947	0.793	0.595	0.32	0.734	0.715	0.812	0.731	0.686	4	0.825	1.066	0.892	0.844	0.798
5	0.965113	1.10022	5	0.642	1.011	5	1.06	1.027	0.831	1.047	5	1.065	1.142	1.108	0.968	5	0.959	1.12	0.988	1.346		CREB	1	14.5	2.2		CREB	1	1	1	1	2.072	1.358	2.279	4.825	0.961	0.816	0.226	0.785	0.72	0.929	0.523	0.839	5	0.903	1.112	0.833	0.93	0.949
6	1.11067	1.23944	6	0.442	4.172	6	0.953	1.205	0.952	1.035	6	1.053	1.136	1.087	1.161	6	1.15	1.013	1.163	1.691		HIF	1	15.8	0.4		HIF	1	1	1	1	1.477	1.247	1.459	2.028	0.747	0.55	0.277	0.577	0.732	0.871	0.539	0.445	6	0.733	0.87	0.917	1.035	0.99
			7	0.94	1.918	7	1.026	1.216	1.06	0.849	7	0.798	1.287	1.084	1.074	7	0.76	1.466	1.063	1.313		SREBP1	1	18.7	3.1		SREBP1	1	1	1	1	1.102	1.646	1.562	1.752	0.505	0.477	0.253	0.472	0.611	0.932	0.467	0.256	7	1.251	1.093	1.194	1.165	1.725
			8	0.577	2.656	8	1.064	1.24	1.112	1.023	8	0.972	0.963	0.778	1.108	8	0.829	1.278	1.009	1.138																								8	0.87	0.992	1.007	1.275	1.522
			9	0.746	0.9	9	1.112	1.232	1.115	0.822	9	1.089	1.227	1.067	1.047	9	0.908	1.3581		1.458																								9	0.919	0.876	1.021	1.24	1.643
			10	1.106	3.466	10	1.025	1.124	1.088	0.95	10	0.845	1.054	1.029	1.182	10	0.905	1.16156		1.126																								10	1.056	0.784	0.966	0.92	0.469
			11	1.624	2.043	11	1.032	1.232	0.924	1.003	11	1.179	1.039	0.872	0.989	11	0.912	1.2318		1.103																								11	1.027	0.913	1.057	0.865	0.874
			12	0.999	1.992	12	1.08	1.03	1.086	0.976	12	0.883	1.18	0.818	0.829	12	1.037	1.07747		1.371																								12	1.078	0.876	1.32	0.908	1.099
			13	1.985	1.35	13	0.962	1.209	0.973	0.905	13	0.845	1.233	0.939	1.118	13	0.918026	1.10078		1.099																								13	1.02	0.864	1.102	0.812	1.025
			14	2.011	2.489	14	0.869	1.122	1.011	1.119	14	1.062	1.208	0.934	0.95	14	1.05132	1.10411		1.361
			15	1.19	1.614	15	0.977	1.041	1.076	0.925	15	1.057	1.06	0.982		15	0.951742	1.10022
			16	1.116	1.596	16	1.025	1.026	1.094	1.074	16	0.906	0.966	0.829		16	1.00314	1.23944
						17	0.967		0.963	0.936	17	1	1.262	0.778		17	0.965113
						18	0.956		0.984	0.951	18	1.129	1.055	0.74		18	1.11067
						19	0.995		1.034	1.055	19	1.044	1.406	0.835
						20			1.115	1.135	20	0.906		0.843
											21	1.11		0.934
											22	1.101		0.958
											23	0.839		1.057
[truncated: 50 more columns]

## Sheet: Fig. 5
	Figure 5c			Figure 5d			Figure 5f			Figure 5g			Figure 5i			Figure 5j			Figure 5k			Figure 5l			Figure 5n			Figure 5o			Figure 5p							Figure 5q							Figure 5s
	pS6 vs tS6 (relative to control)			pAKT vs tAKT (relative to control)			SREBP1 vs Actin (relative to control)			GLUT2 vs Actin (relative to control)			pS6 vs tS6 (relative to control)			SREBP1 vs Actin (relative to control)			GLUT2 vs Actin (relative to control)			Lrp2 relative mRNA expression			LRP2 RFI (relative to control)			LRP2 vs Actin (relative to control)			Slc7a5		Slc3a1		Slc6a19			Bckdha		Bcat1		Bcat2			Slc6a19 vs Actin (relative to control)		Slc7a5 vs Actin (relative to control)
	WT- RPTC-CB1R+/+	WT- RPTC-CB1R-/-		WT- RPTC-CB1R+/+	WT- RPTC-CB1R-/-		WT- RPTC-CB1R+/+	WT- RPTC-CB1R-/-		WT- RPTC-CB1R+/+	WT- RPTC-CB1R-/-		WT- RPTC-RPTOR+/+	WT- RPTC-RPTOR-/-		WT- RPTC-RPTOR+/+	WT- RPTC-RPTOR-/-		WT- RPTC-RPTOR+/+	WT- RPTC-RPTOR-/-		WT- RPTC-CB1R+/+	WT- RPTC-CB1R-/-		WT- RPTC-CB1R+/+	WT- RPTC-CB1R-/-		WT- RPTC-CB1R+/+	WT- RPTC-CB1R-/-		WT- RPTC-CB1R+/+	WT- RPTC-CB1R-/-	WT- RPTC-CB1R+/+	WT- RPTC-CB1R-/-	WT- RPTC-CB1R+/+	WT- RPTC-CB1R-/-		WT- RPTC-CB1R+/+	WT- RPTC-CB1R-/-	WT- RPTC-CB1R+/+	WT- RPTC-CB1R-/-	WT- RPTC-CB1R+/+	WT- RPTC-CB1R-/-		WT- RPTC-CB1R+/+	WT- RPTC-CB1R-/-	WT- RPTC-CB1R+/+	WT- RPTC-CB1R-/-
	0.586714	5.65521		1.82942	2.12101		0.520396	1.57388		0.843711	2.57037		1.11922	0.56926		1.02344	0.680621		1.43198	1.29681	1	1.01	1.21		0.849862	1.48206		0.849862	1.48206	1	0.66	1.17	1.06	1.6	0.73	1.51	1	1.68	0.88	0.21	1	0.6	0.38	1	0.549202	2.03852	0.140233	5.59546
	1.53254	15.4641		0.443859	2.26678		0.668927	1.99279		1.28895	2.19699		0.438738	0.639408		1.14287	0.764957		1.35054	0.518101	2	1.1	2.22		0.911163	1.93059		0.911163	1.93059	2	0.89	0.67	0.74	1.79	0.8	3.04	2	0.71	1.72	1.01	3.61	0.62	1.34	2	1.49603	3.22655	2.04197	10.1197
	1.65286	3.09162		1.11512	1.8107		1.61153	1.6601		0.732148	2.91141		0.904943	0.302517		0.819951	0.932011		0.598274	1.39185	3	1.1	1.18		1.10618	1.14272		1.10618	1.14272	3	0.49	0.36	0.83	1.58	0.96	2.83	3	0.59	1.12	0.45	0.52	0.68	0.4	3	1.84106	4.14926	1.44449	11.7956
	0.610859	4.65961		0.611608	1.70875		1.20761	1.12094		1.80059	1.94585		1.30331	0.764143		0.94206	0.939527		0.870357	0.801994	4	1.2	2.03		0.69745	2.32279		0.69745	2.32279	4	1.36	1.64	1.66	1.45	0.73	1.87	4	0.81	1.78	1.29	1.98	0.73	1.44	4	0.73839	2.98862	1.0128	9.15139
	0.617021	11.1828					0.992976	1.52026		0.668119	1.49722		1.12918	0.349477		1.14507	0.634182		0.928284	0.955292	5	1.13	2.85		1.43534	1.7024		1.43534	1.7024	5	1.12	1.03	0.51	1.71	1.01	1.88	5	2.1	2.1	1.4	2.3	2.11	1.62	5	0.375318	2.81915	0.3605	5.9859
							0.998557			0.666486	1.53466		1.10461	0.395729		0.926608	0.558833		0.820572	1.24177	6	0.78	0.99							6	1.14	0.46	1.49	0.61	1.38	3.98	6	1.83	2.38	1.21	0.47	1.91	1.93
																					7	0.96	0.61							7	0.99	1.65	0.74	1.86	1.28	1.53	7	0.92	0.16	3.56	4.15	1.71	0.28
																					8	0.87	1.49							8	2.02	0.79	1.65	0.94	1.37	3.12	8	0.5	1.22	1.35	1.96	0.79	0.7
																					9	0.93
[truncated: 39 more columns]

## Sheet: Fig. 6
	Figure 6a			Figure 6b			Figure 6c			Figure 6d			Figure 6e			Figure 6g			Figure 6h			Figure 6i
	Albuminuria (ug/h)			ACR (mg/mg)			Urine KIM-1 (pg/h)			Lcn2 RQ			Kim1 RQ			Glomerular area (relative to control)			Bowman's space cross sectional area (relative to control)			Mesangial expansion (relative to control)
	WT- RPTC-CB1R+/+	WT- RPTC-CB1R-/-	1	WT- RPTC-CB1R+/+	WT- RPTC-CB1R-/-		WT- RPTC-CB1R+/+	WT- RPTC-CB1R-/-		WT- RPTC-CB1R+/+	WT- RPTC-CB1R-/-		WT- RPTC-CB1R+/+	WT- RPTC-CB1R-/-		WT- RPTC-CB1R+/+	WT- RPTC-CB1R-/-		WT- RPTC-CB1R+/+	WT- RPTC-CB1R-/-		WT- RPTC-CB1R+/+	WT- RPTC-CB1R-/-
1	1.011	1.35	2	52.0864	65.9161		5.74736	4.42669	1	0.993	4.724	1	1.324	1.39	1	0.915669	1.26338		1.05123	1.29401		1.67091	1.47274
2	0.454	0.852	3	24.1369	83.2734		6.52788	10.7348	2	1.248	2.567	2	0.681	2.007	2	1.03432	1.23235		0.889641	1.21221		0.839426	1.07514
3	1	1.7	4	47.0652	85.4533		4.68107	6.5563	3	1	1.275	3	0.815	1.253	3	0.978839	1.3128		0.997808	1.29107		0.897215	0.883819
4	0.158	1.877	5	15.7692	50.1475		6.12512	10.6507	4	0.908	4.857	4	0.657	1.227	4	1.04718	1.12872		0.931245	1.26191		0.933813	1.14661
5	1.544	1.025	6	83.358	71.5824		4.61176	11.8285	5	0.889	4.691	5	1.653	3.042	5	0.917942	1.25172		1.017	1.97626		0.65864	0.706255
6	0.335	1.413	7	37.1443	37.1026		2.35423	2.33788				6	1.253	2.576	6	1.10604			1.11308
7	0.958811	1.799	8	59.7324	35.3667		3.48033	2.13865				7		2.181
8	1.32223	0.936	9	61.4952	75.2477		2.78016
9	1.22156	0.868	10	83.272	39.5485
10	0.986716	1.326	11	66.863	65.3293
11	0.193199	2.282	12	11.2125	76.0423
12	0.259431	1.093	13	20.6794	81.2411
13	0.0694887	0.793	14	7.73143	61.1092
14		1.764	15		69.5116
15		0.936	16		76.4502
16		1.344	17		34.4335
17		1.323	18		51.0056
18		0.944	19		53.3428
19		1.645
20		0.918
21		0.322
22		0.366

## Sheet: Fig. 7
	Figure 7a
	Kidney/BW ratio
	day	WT- RPTC-GLUT2+/+																WT- RPTC-GLUT2-/-																	Akita- RPTC-GLUT2+/+
	28					16.6							15.59	16.24	12.63	16.32	19.39												16.8		17.25									16.4	15.98
	35	13.9	14.5	17.9	19.8	18.96	16.91	17.58	17.82	16.76	17.95	15.92	21.54	21.8	18.01	19.17	22.52	16.4	15.5			16.5	14.7	17.7	20.1	19.1	20.79	19.02	19.94	17.47	20.31	18.2	16.7	16.62		14.4	20	19.81	19.73	18.2	17.83	17.12	17.67	18.08					17.79
	42	14.6	14.2	19.5	20.1	20.38	19.64	20.66	20.14	19.65	20.15	18.15	24.02	23.6	19.43	20.78	24.26	16.5	15.7			19.8	17.5	19.5	21.2	18.7	20.95	20.35	21.57	19.97	21.47	20.69	18.36	19.89		17	20.5	20.5	20.75	19.95	20.14	19.18	19.32	20.04	23.69	23.02	24.31	21.52	19.68
	49	16.7	16.3	21.3	22.8	21.86	20.91	22.78	21.34	21.37	21.5	19.16	26.62	25.16	21.7	21.74	25.09	18.9	17.5			21.7	18.7	21.4	23.5	20.3	22.08	21.62	23.14	22.07	22.37	21.92	19.09	21.89		18.9	20	21.37	21.09	20.69	21.31	21.59	21.1	21.92	24.45	23.69	23.76	21.46	21.77
	56	18.4	17.6	22	25	23.79	22.7	23.19	21.3	21.71	22.32	19.65	27.93	25.91	22.7	23.31	26.15	19.9	18.4			23	19.6	22.7	25.7	22.1	24.06	22.23	24.5	22.63	23.74	23.38	19.62	24.49		19.8	21.5	22.08	21.66	21.6	22.63	20.72	21.67	21.5	24.39	24.67	23.54	21.7	21.29
	64	19.3	18.9	22.6	26.8	25.72	23.16	23.64	22.1	22.78	23.45	20.62	29.23	27.02	24.22	25.11	27.29	20.9	19.7			23.8	20.1	23.4	27	23.4	26.24	23.06	25.8	23.52	24.61	24.16	20.27	26.11		21.5	22.4	22.57	22.36	23.28	22.14	22.01	21.36	21.6	24.41	24.17	23.05	20.92	22.05
	71	20.8	21.9	23.7	27.3	26.61	23.88	24.56	22.61	23.2	24.11	21.25	29.92	27.17	24.7	25.54	28.6	22.9	22	24.4	23	24.4	20.2	23.8	28	24.7	27.09	23.64	26.12	25.14	25.93	25.29	21.24	27.57	20.8	20	22.8	22.74	23.56	23.39	23.38	22.48	21.77	22.86	25.38	24.12	23.19	20.49	23.53
	77	21.3	22	24.3	28.12	27.62	25.01	24.8	23.4	23.72	24.7	22.19	30.8	28.33	25.15	26.59	28.26	22.6	22	23.9	22.7	25.2	21.2	24.6	28.5	25.8	28.8	25.37	26.47	25.63	26.44	25.92	22.1	28.47	19.8	21.9	22.19	23.4	23.8	22.59	23.33	22.13	21.51	22.47	25.87	26.03	23.42	20.78	23.51
	84	22	22.8	24.9	29.11	28.58	26.08	25.35	23.55	24.12	25.26	22.7	31.9	29.85	25.95	27.25	29.29	23.4	22.7	25.1	23.7	25.8	21.9	25.4	29.08	26.6	29.6	25.93	27.49	25.7	27.94	26.47	22.83	29.53	21.1	22	22.25	24.18	24.58	23.56	24.39	23.15	22.68	23.69	26.14	25.72	23.63	21.56	23.49
	91	22	22.8	25.38	30.05	29.65	26.41	25.63	24.16	24.41	25.57	23.21	31.98	30.43	27.11	27.98	30.4	23.4	23	25.2	24.2	26.3	22.2	25.35	30.46	27.56	31.47	26.55	27.25	25.8	29.28	26.88	23.18	30.14	22.3	23	22.18	24.82	24.08	23.38	24.46	23.57	21.81	22.5	27.4	25.66	25.24	22.78	23.32
	98	23.3	23.6	25.42	30	30.46	27.3	26.69	24.5	25.43	26.23	23.79	32.75	31.15	27.42	27.66	29.75	24.9	24.3	25.4	23.9	26.5	22.7	25.62	30.5	27.5	31.55	26.9	27.71	26.9	28.63	27.17	23.52	30.81	22	23.4	21	24.18	24.35	23.93	25.81	23.81	24.17	24.93	25.56	26.2	27.12	22.32	25.21
	105	24.1	24.7	26.75	29.71	31.92	27.39	27.15	26.89	25.38	24.69	23.68	33.05	31.98	26.91	31	27.92	25	24.9	25.6	24	25.81	23.08	26.84	30.86	28.76	33.01	27	28.62	26.8	29.92	28.36	24.18	31.5	21.8	23.91	20.85	24.68	24.41	23.5	24.97	23.76	23.72	24.32	28.5	26.91	27.32	24.53	26.35
	112	23.8	25.1	28.5	29.67	31.92	27.39	27.15	24.51	24.92	26.64	24.01	34.15	32.97	27.22	28.87	31.79	25.5	25.6	25.5	24.5	26.94	23.21	28	30.6	29.56	33.2	27.3	28.62	26.8	30.24	28.58	24.23	31.5	22.5	24.25	18.13	24.48	23.83	23.5	24.97	23.76	23.72	24.32	27.85	26.13	26.8	23.38	26.35
[truncated: 219 more columns]

## Sheet: Supplementary Fig. 1
	Figure S1c						Figure S1e					Figure S1f
	Cnr1 RQ						CNR1 RQ					Kidney/BW ratio
	WT- RPTC-CB1R+/+	WT- RPTC-CB1R-/-	Akita- RPTC-CB1R+/+	Akita- RPTC-CB1R-/-	Pos con		WT- RPTC-CB1R+/+	WT- RPTC-CB1R-/-	Akita- RPTC-CB1R+/+	Akita- RPTC-CB1R-/-		day	WT- RPTC-CB1R+/+																				WT- RPTC-CB1R-/-
	0.717	0	1.959	0.418	1176.27		0.94859	0.886602	1.51317	1.02355		28				16.4	16.5	14.4		14.52				13.62	14.55	9.97	11.56	13.71	15.36	13.23	13.4				16.9				19.4	18.3	20.2	18.3
	1.395	0	4.228	0.678			1.00715	0.961757	1.68985	0.900002		35				17.3	18	15.3	15.81	20.52	17.73	18.16	17.13	15.39	15.81	14.62	16.72	15.2	17.95	15.06	15.05	20.34			18.9	19	18.1	19.5	20.4	18.5	20.1	19.6	20.1	18.9	16.3	16.5	19.64	22.32	19.12
		0					1.09384	1.02567	1.61369	1.05269		42				19	19.3	16.6	16.45	22.1	19.48	21.94	19.27	16.07	17.18	18.1	20.12	17.24	20.79	16.93	17.55	21.85			20.5	19.2	17.2	20	22.7	20.6	23	22.5	22.1	20.5	18.4	18.9	20.22	22.76	19.58
							0.950419	0.639541	1.43017	0.941952		49				22	20.5	19	16.83	22.66	20.83	23.76	20.21	17.62	18.31	19.5	21.65	19.6	23.59	19.3	19.29	23.09			22.9	21	18.4	22.5	24	21.8	23.1	22.6	22.9	21.4	19.9	20.8	20.95	24.09	20.42
								0.892077	1.68209	0.817932		56				23.3	21.7	20.5	17.16	21.69	21.63	25.5	22.09	18.47	19.18	19.88	23.91	20.75	25	21.26	20.78	25.15			24	22.6	20.1	24.5	25	22.2	23.8	23.1	24.2	22.2	21.2	21.6	21.95	25.54	21.83
												64				25.2	22.7	22.2	18.19	22.72	22.04	25.78	22.91	20.09	21.1	24.01	20.8	21.93	26.04	23.02	22.58	27.4			25.1	23	21.5	24.9	26.1	23.3	25.2	24.6	25.6	22.8	22.3	23.9	22.69	26.17	21.99
												71	26.6	19.5	25.3	26.2	23.6	23.7	18.03	26.93	23.4	26.54	23.28	20.95	22.22	26.12	23.5	22.82	27.12	24.22	23.79	28.16		25.2	26.1	24.7	23.6	26.7	26.3	23.7	25.6	24.6	26	22.9	22.5	24.6	23.18	26.6	22.46
												77	27.8	20.1	26.5	27.4	24	24.4	19.11	28.35	24.11	27.52	23.58	21.89	22.95	26.5	23.64	23.3	27.17	24.25	24.13	29.7	27.2	26.4	27.1	25.9	24.3	26.9	26.9	24	25.9	24.7	26.3	23.5	22.3	24.9	24.55	27.15	23.03
												84	28.5	20.9	27.8	27.7	23.9	25.3	19.53	28.79	24.72	27.62	24.97	22.41	23.64	26.6	24.85	24.41	28.78	25.43	25.44	29.7	26.8	27.1	27.5	26.1	25	28.1	27.6	24.4	27.1	25.9	26.93	24.5	23.1	26.2	25.06	27.84	23.95
												91	30	21.6	30.2	29.5	26	25.6	19.89	29.51	25.44	28.47	25.95	23.91	24.67	27.21	25.41	24.2	29.88	26.49	26.02	32.7	27.8	27.8	28.5	26.3	25.8	27.7	27.1	25	27.9	25.9	27.22	25.31	24.23	27.27	26.39	29.97	24.65
												98	31.4	22	31.2	29.7	26.4	25.8	20.81	30.52	25.73	28.23	26.18	24.72	24.96	27.1	26.2	25.03	30.3	27.09	26.05	32.83	29.5	29	28.2	25.9	25.9	28.3	27.9	24.7	27.5	26.4	27.4	25.58	24.63	28.51	26.32	30.37	24.75
												105	32	22.4	31.7	30	26.9	26.2	21.95	30.91	25.96	29.13	26.46	24.95	25.24	27.7	26.14	25.03	30.3	27.09	26.05	32.96	29.7	29.3	29.3	27	27.3	29.9	27.8	24.4	27.7	26.7	27.35	25.68	24.81	29.19	26.49	31.59	25.43
												112	32.8	23.1	31.7	30.3	27.3	26.5	22.82	31.43	26.68	29.23	27.16	23.61	24.87	28.57	27.04	26.01	30.7	27.13	27.6		30.1	29.9	30.3	26.7	26.5	28.3	28.7	25.1	27.4	28.1	28.44	26.85	25.8	31.16	26.77	32.37	25.32
[truncated: 170 more columns]

## Sheet: Supplementary Fig. 2
	Figure S2b			Figure S2c			Figure S2e			Figure S2f			Figure S2g
	pS6 vs tS6 (relative to control)			GLUT2 vs Actin (relative to control)			pS6 vs tS6 (relative to control)			GLUT2 vs Actin (relative to control)			SREBP1 vs Actin (relative to control)
	Control	WIN		Control	WIN		Control	WIN		Control	WIN		Control	WIN
1	0.529845	1.02011	1	0.681446	1.57195	1	0.331568	30.0042	1	0.144491	3.18492	1	0.338256	2.21226
2	0.41114	1.63166	2	0.899295	2.66531	2	1.55758	39.8974	2	0.811212	2.28052	2	0.843523	1.71757
3	1.01459	2.55177	3	1.22516	5.76089	3	0.525793	66.4985	3	2.1134	1.77475	3	1.32176	2.48515
4	2.10837	2.19344	4	1.30203	2.16554	4	1.06025	47.2096	4	1.19523	1.97432	4	1.42662	3.34886
5	0.936059	2.1343	5	0.892069	4.21472	5	1.52481	50.0369	5	0.735668	1.33623	5	1.06984	3.11738
6		1.54188

## Sheet: Supplementary Fig. 3
	Figure S3a				Figure S3b				Figure S3c				Figure S3d				Figure S3e				Figure S3f				Figure S3g
	Body weight (g)				Serum glucoe (mg/dL)				Urine glucoe (mg/h)				Proteinuria (mg/h)				Serum creatinin (mg/dL)				Urine creatinin (mg/dL)				CCr (ml/h)
	Akita-RPTC-CB1R+/+ TSC+/+	Akita-RPTC-CB1R-/- TSC+/+	Akita-RPTC-CB1R-/- TSC+/-		Akita-RPTC-CB1R+/+ TSC+/+	Akita-RPTC-CB1R-/- TSC+/+	Akita-RPTC-CB1R-/- TSC+/-		Akita-RPTC-CB1R+/+ TSC+/+	Akita-RPTC-CB1R-/- TSC+/+	Akita-RPTC-CB1R-/- TSC+/-		Akita-RPTC-CB1R+/+ TSC+/+	Akita-RPTC-CB1R-/- TSC+/+	Akita-RPTC-CB1R-/- TSC+/-		Akita-RPTC-CB1R+/+ TSC+/+	Akita-RPTC-CB1R-/- TSC+/+	Akita-RPTC-CB1R-/- TSC+/-		Akita-RPTC-CB1R+/+ TSC+/+	Akita-RPTC-CB1R-/- TSC+/+	Akita-RPTC-CB1R-/- TSC+/-		Akita-RPTC-CB1R+/+ TSC+/+	Akita-RPTC-CB1R-/- TSC+/+	Akita-RPTC-CB1R-/- TSC+/-
1	22.82	26.9	24.45		307.782	564.386	475.728	1	3.738	70.906	30.13	1	3.719	4.55698	5.107	1	0.203	0.149	0.29	1	35.772	21.347	39.711	1	16.08	14.311	13.674
2	21.33	27.1	20.82		549.25	552.854	475.007	2	45.8	103.645	30.883	2	5.316	4.41055	4.044	2	0.263	0.11	0.228	2	26.834	30.38	21.052	2	9.901	27.717	9.223
3	23.96	27.4	15.46		462.033	743.145	578.082	3	42.173	168.127	73.027	3	5.712	3.53653	5.858	3	0.215	0.176	0.19	3	39.807	27.067	26.734	3	16.943	19.292	14.082
4	24.44	25.5	25.15		480.053	731.612	723.683	4	13.48	134.457	51.382	4	3.98	4.37725	4.796	4	0.18	0.199	0.307	4	30.441	18.207	21.569	4	11.025	13.61	7.018
5	23.34	23.2	24.04		395.719	380.582	560.782	5	30.951	41.083	77.734	5	3.58	4.99589	6.509	5	0.198	0.132	0.284	5	21.802	12.243	47.265	5	6.973	13.772	16.664
6	25.14	21.6	23.47		774.86	685.481	560.782	6	51.676	68.64	23.95	6	5.057	3.03596	3.472	6	0.367	0.176	0.226	6	25.608	18.621	24.57	6	7.208	15.79	10.872
7	23.8	22.5	22.22		522.58	679.714	473.566	7	77.019	82.815	35.338	7	7.4	2.27228	4.034	7	0.214	0.164	0.234	7	25.816	18.372	28.124	7	11.203	11.213	12.024
8	22.8	20.4			639.35	673.948		8	63.275	109.665		8	6.142	4.54384		8	0.188	0.159		8	21.015	24.72		8	10.401	15.515
9	24.4	18.1			482.936	740.262		9	100.375	71.377		9	9.91	2.54684		9	0.211	0.192		9	21.979	24.814		9	13.617	12.917
10	22.6	25.1			515.372	560.062		10	75.72	75.867		10	8.383	2.66183		10	0.209	0.179		10	28.466	14.609		10	9.496	11.577
11	25	24.7			539.158	584.569		11	95.922	105.044		11	15.096	3.73861		11	0.167	0.17		11	34.769	19.624		11	12.422	20.476
12	27	20.2			568.711	507.443		12	86.108	81.142		12	9.623			12	0.18	0.159		12	25.6866	16.21		12	17.959	14.111
13	23.15	21.7			567.27	466.358		13	55.123	35.993		13	11.663			13	0.207	0.151		13	24.5925	16.317		13	15.435	8.894
14	23	19.5			522.58	512.489		14	4.954	80.141						14	0.159	0.17		14	42.5978	21.367		14	7.681	16.005
15	24.71	25.2			253.722	552.133		15	41.795	28.702						15	0.192	0.186		15	20.5901	13.129		15	12.318	13.998
16	22.97	22.47			536.275	596.822		16	62.482	12.698						16	0.233	0.134		16	18.5004	7.763		16	12.48	16.821
17	21.82	25.19			507.443	450.5		17	9.698	71.329						17	0.165	0.145		17	39.0995	11.96		17	9.467	12.332
18	25.97	21.35			874.33	565.828		18	45.94	57.177						18		0.218		18		23.15		18		10.684
19	22.85	22.92			551.412	401.486		19	28.283	71.948						19		0.188		19		30.5293		19		22.825
20	25.61	23.12			263.813	533.392		20	24.651	59.887						20		0.191		20		26.7559		20		21.183
21	26.13	21.66			375.537	612.68		21	61.61	45.828						21		0.205		21		24.5084		21		19.99
22	23.98	21.48			486.54	442.571		22		66.142						22		0.151		22		30.2692		22		16.844
23	26.63	22.51			725.846	513.93		23		64.282						23		0.174		23		15.4521		23		8.879
24	25.16	22.86			552.133	451.942		24		52.477						24		0.174		24		16.6639		24		23.585
25		23.36				569.432		25		65.037						25		0.148		25		24.1846		25		16.338
26		24.62				662.415		26		101.284
27		24.32				654.486		27		83.377
28		25.16				472.124		28		40.613
29		27.33				609.797		29		63.242
30		22.5				413.018		30		5.979
31		28.53				528.346		31		66.281
32		23.12				496.631		32		42.277
33		23.5				373.374		33		34.634

[truncated: 9 more sheets: Supplementary Fig. 4, Supplementary Fig. 5, Supplementary Fig. 6, Supplementary Fig. 7, Supplementary Fig. 8, Supplementary Fig. 9, Supplementary Fig. 10, Supplementary Fig. 11, Supplementary Fig. 12]
